# Supplementary material for: Minimally-Invasive Diaphragmatic Plication in Patients with Unilateral Diaphragmatic Paralysis
Source: J Clin Med. 2023 Aug 15;12(16):5301. doi: 10.3390/jcm12165301 (PMC10455218; doi:10.3390/jcm12165301)
Supplement: Supplementary file 1 [file jcm-12-05301-s001.zip]

Archive with 1 entries (1 files):
- jcm-2498950-supplementary.pdf
